# Supplementary material for: Single-Cell RNA Sequencing of Donor-Reactive T Cells Reveals Role of Apoptosis in Donor-Specific Hyporesponsiveness of Kidney Transplant Recipients
Source: Int J Mol Sci. 2023 Sep 23;24(19):14463. doi: 10.3390/ijms241914463 (PMC10572284; doi:10.3390/ijms241914463)
Supplement: Supplementary file 1 [file ijms-24-14463-s001.zip]

Archive with 2 entries (2 files):
- 230812_vanderList et al_SupplementaryTables.xlsx
- 230812_vanderList et al_SupportingInfo.pdf
